# Supplementary material for: MIxS-SA: a MIxS extension defining the minimum information standard for sequence data from symbiont-associated micro-organisms
Source: ISME Commun. 2022 Feb 1;2:9. doi: 10.1038/s43705-022-00092-w (PMC9723553; doi:10.1038/s43705-022-00092-w)
Supplement: Supplementary file 1 — Table S1 [file 43705_2022_92_MOESM1_ESM.xlsx]

## Sheet: Table S1
Table S1 List of mandatory and optional metadata
Metadata category	Structured comment name	Package item	Requirement	Definition	Expected value	Value syntax	Example	MIXS ID
General environmental descriptors	sample_name	sample name	Mandatory	Sample Name is a name that you choose for the sample. It can have any format, but we suggest that you make it concise, unique and consistent within your lab, and as informative as possible. Every Sample Name from a single Submitter must be unique.	text	{text}	ISDsoil1	MIXS:0001107
	project_name	project name	Mandatory	Name of the project within which the sequencing was organized.	text	{text}	Forest soil metagenome	MIXS:0000092
	lat_lon	geographic location (latitude and longitude)	Mandatory	The geographical origin of the sample as defined by latitude and longitude. The values should be reported in decimal degrees and in WGS84 system.	decimal degrees, limit to 8 decimal points	{float} {float}	50.586825 6.408977	MIXS:0000009
	geo_loc_name	geographic location (country and/or sea,region)	Mandatory	The geographical origin of the sample as defined by the country or sea name followed by specific region name. Country or sea names should be chosen from the INSDC country list (http://insdc.org/country.html), or the GAZ ontology (http://purl.bioontology.org/ontology/GAZ).	country or sea name (INSDC or GAZ): region(GAZ), specific location name	{term}: {term}, {text}	USA: Maryland, Bethesda	MIXS:0000010
	collection_date	collection date	Mandatory	The time of sampling, either as an instance (single point in time) or interval. In case no exact time is available, the date/time can be right truncated i.e. all of these are valid times: 2008-01-23T19:23:10+00:00; 2008-01-23T19:23:10; 2008-01-23; 2008-01; 2008; Except: 2008-01; 2008 all are ISO8601 compliant.	date and time	{timestamp}	2018-05-11T10:00:00+01:00; 2018-05-11	MIXS:0000011
	env_broad_scale	broad-scale environmental context	Mandatory	In this field, report which major environmental system your sample or specimen came from. The systems identified should have a coarse spatial grain, to provide the general environmental context of where the sampling was done (e.g. were you in the desert or a rainforest?). We recommend using subclasses of ENVO’s biome class: http://purl.obolibrary.org/obo/ENVO_00000428. Format (one term): termLabe…	Add terms that identify the major environment type(s) where your sample was collected. Recommend subclasses of biome [ENVO:00000428]. Multiple terms can be separated by one or more pipes e.g.: mangrove biome [ENVO:01000181]|estuarine biome [ENVO:01000020]	{termLabel} {[termID]}	forest biome [ENVO:01000174]	MIXS:0000012
	env_local_scale	local environmental context	Mandatory	In this field, report the entity or entities which are in your sample or specimen’s local vicinity and which you believe have significant causal influences on your sample or specimen. Please use terms that are present in ENVO and which are of smaller spatial grain than your entry for env_broad_scale. Format (one term): termLabel [termID]; Format (multiple terms): termLabel [termID]|termLabel [ter…	Add terms that identify environmental entities having causal influences upon the entity at time of sampling, multiple terms can be separated by pipes, e.g.: shoreline [ENVO:00000486]|intertidal zone [ENVO:00000316]	{termLabel} {[termID]}	litter layer [ENVO:01000338]	MIXS:0000013
	env_medium	environmental medium	Mandatory	Report the environmental material(s) immediately surrounding the sample or specimen at the time of sampling. We recommend using subclasses of 'environmental material' (http://purl.obolibrary.org/obo/ENVO_00010483). EnvO documentation about how to use the field: https://github.com/EnvironmentOntology/envo/wiki/Using-ENVO-with-MIxS . Terms from other OBO ontologies are permissible as long as they r…	The material displaced by the entity at time of sampling. Recommend subclasses of environmental material [ENVO:00010483].	{termLabel} {[termID]}	intestine environment [ENVO:2100002]	MIXS:0000014
	alt	altitude	Conditional (required if applicable to the study)	Altitude is a term used to identify heights of objects such as airplanes, space shuttles, rockets, atmospheric balloons and heights of places such as atmospheric layers and clouds. It is used to measure the height of an object which is above the earth's surface. In this context, the altitude measurement is the vertical distance between the earth's surface above sea level and the sampled position …	measurement value	{float} {unit}	100 meter	MIXS:0000094
	depth	depth	Conditional (required if applicable to the study)	The vertical distance below local surface, e.g. for sediment or soil samples depth is measured from sediment or soil surface, respectively. Depth can be reported as an interval for subsurface samples.	measurement value	{float} {unit}	10 meter	MIXS:0000018
	elev	elevation	Conditional (required if applicable to the study)	Elevation of the sampling site is its height above a fixed reference point, most commonly the mean sea level. Elevation is mainly used when referring to points on the earth's surface, while altitude is used for points above the surface, such as an aircraft in flight or a spacecraft in orbit.	measurement value	{float} {unit}	100 meter	MIXS:0000093
Symbiont specific descriptors	host_subject_id	host subject id	Optional	A unique identifier by which each subject can be referred to, de-identified.	unique identifier of the symbiotic organism (host of the samples)	{text}	P14	MIXS:0000861
	host_common_name	host common name	Optional	Common name of the host.	common name of the symbiotic organism (host of the samples)	{text}	trematode	MIXS:0000248
	host_taxid	host taxid	Optional	NCBI taxon id of the host.	NCBI taxon identifier of the symbiotic organism (host of the samples)	{integer}	395013	MIXS:0000250
	source_mat_id	source material identifiers	Optional	A unique identifier assigned to a material sample (as defined by http://rs.tdwg.org/dwc/terms/materialSampleID, and as opposed to a particular digital record of a material sample) used for extracting nucleic acids, and subsequent sequencing. The identifier can refer either to the original material collected or to any derived sub-samples. The INSDC qualifiers /specimen_voucher, /bio_material, or /…	for cultures of microorganisms: identifiers for two culture collections; for other material a unique arbitrary identifer	{text}	MPI012345	MIXS:0000026
	host_dependence	host dependence	Mandatory	Type of host dependence for the symbiotic host organism to its host.	enumeration	[facultative|obligate]	obligate	MIXS:0001315
	type_of_symbiosis	type of symbiosis	Conditional (required if the sample was collected from a symbiont establishing an association with a host)	Type of biological interaction established between the symbiotic host organism being sampled and its respective host	enumeration	[commensalistic|mutualistic|parasitic]	parasitic	MIXS:0001307
	sym_life_cycle_type	symbiotic host organism life cycle type	Mandatory	Type of life cycle of the symbiotic host species (the thing being sampled). Simple life cycles occur within a single host, complex ones within multiple different hosts over the course of their normal life cycle.	type of life cycle of the symbiotic organism (host of the samples)	[complex life cycle | simple life cycle]	complex life cycle	MIXS:0001300
	host_life_stage	host life stage	Mandatory	Description of life stage of host.	life stage of the symbiotic organism (host of the samples)	{text}	redia	MIXS:0000251
	host_age	host age	Optional	Age of host at the time of sampling; relevant scale depends on species and study, e.g. Could be seconds for amoebae or centuries for trees.	age of the symbiotic organism (host of the samples); value	{float} {unit}		MIXS:0000255
	host_sex	host sex	Optional	Physical sex of the host.	sex of the symbiotic organism (host of the samples); enumeration	[female|hermaphrodite|male|neuter]		MIXS:0000862
	mode_transmission	mode of transmission	Conditional (required if the sample was collected from a symbiont establishing an association with a host)	The process through which the symbiotic host organism entered the host from which it was sampled.	enumeration	[horizontal:castrator|horizontal:directly transmitted|horizontal:micropredator|horizontal:parasitoid|horizontal:trophically transmitted|horizontal:vector transmitted|vertical]	horizontal:castrator	MIXS:0001312
	route_transmission	route of transmission	Optional	Description of path taken by the symbiotic host organism being sampled in order to establish a symbiotic relationship with the host (with which it was observed at the time of sampling) via a mode of transmission (specified in mode_transmission).	enumeration	[environmental:faecal-oral|transplacental|vector-borne:vector penetration]		MIXS:0001316
	host_body_habitat	host body habitat	Optional	Original body habitat where the sample was obtained from.	original symbiotic organism (host of the samples) body habitat where the sample was obtained from; free text	{text}	anterior end of a tapeworm	MIXS:0000866
	host_body_site	host body site	Optional	Name of body site where the sample was obtained from, such as a specific organ or tissue (tongue, lung etc...). For foundational model of anatomy ontology (fma) (v 4.11.0) or Uber-anatomy ontology (UBERON) (v releases/2014-06-15) terms, please see http://purl.bioontology.org/ontology/FMA or http://purl.bioontology.org/ontology/UBERON.	body site of the symbiotic organism (host of the samples) where the samples was obtained from; FMA or UBERON	{termLabel} {[termID]}	scolex [UBERON:0015119]	MIXS:0000867
	host_body_product	host body product	Optional	Substance produced by the body, e.g. Stool, mucus, where the sample was obtained from. For foundational model of anatomy ontology (fma) or Uber-anatomy ontology (UBERON) terms, please see https://www.ebi.ac.uk/ols/ontologies/fma or https://www.ebi.ac.uk/ols/ontologies/uberon.	body substance of the symbiotic organism (host of the samples) where the samples was obtained from; FMA or UBERON	{termLabel} {[termID]}	Portion of mucus [fma66938]	MIXS:0000868
	host_tot_mass	host total mass	Optional	Total mass of the host at collection, the unit depends on host.	mass of the symbiotic organism (host of the samples); measurement value	{float} {unit}		MIXS:0000263
	host_height	host height	Optional	The height of subject.	height of the symbiotic organism (host of the samples); measurement value	{float} {unit}		MIXS:0000264
	host_length	host length	Optional	The length of subject.	length of the symbiotic organism (host of the samples); measurement value	{float} {unit}		MIXS:0000256
	host_growth_cond	host growth conditions	Optional	Literature reference giving growth conditions of the host.	Literature reference giving growth conditions of the symbiotic organism (host of the samples); PMID,DOI,url or free text	{PMID}|{DOI}|{URL}|{text}		MIXS:0000871
	host_substrate	host substrate	Optional	The growth substrate of the host.	substrate name of the symbiotic organism (host of the samples)	{text}		MIXS:0000252
	host_family_relationship	host family relationship	Optional	Relationships to other hosts in the same study; can include multiple relationships.	Relationships to other symbiotic organisms (host od samples) in the same study; relationship type;arbitrary identifier	{text};{text}	clone;P15	MIXS:0000872
	host_infra_specific_name	host infra-specific name	Optional	Taxonomic information about the host below subspecies level.	name of the symbiotic organism (host of the samples)	{text}		MIXS:0000253
	host_infra_specific_rank	host infra-specific rank	Optional	Taxonomic rank information about the host below subspecies level, such as variety, form, rank etc.	rank of the symbiotic organism (host of the samples)	{text}		MIXS:0000254
	host_genotype	host genotype	Optional	Observed genotype.	genotype of the symbiotic organism (host of the samples)	{text}		MIXS:0000365
	host_phenotype	host phenotype	Optional	Phenotype of human or other host. For phenotypic quality ontology (pato) (v 2018-03-27) terms, please see http://purl.bioontology.org/ontology/pato. For Human Phenotype Ontology (HP) (v 2018-06-13) please see http://purl.bioontology.org/ontology/HP.	symbiotic organism (host of the samples) specific phenotype ontology terms; OBA or PTO or free text	{term}	soldier	MIXS:0000874
	host_dry_mass	host dry mass	Optional	Measurement of dry mass.	dry mass of the symbiotic organism (host of the samples); measurement value	{float} {unit}		MIXS:0000257
	host_color	host color	Optional	The color of host.	color of the symbiotic organism (host of the samples)	{text}		MIXS:0000260
	host_shape	host shape	Optional	Morphological shape of host.	shape of the symbiotic organism (host of the samples)	{text}		MIXS:0000261
	gravidity	gravidity	Optional	Whether or not subject is gravid, and if yes date due or date post-conception, specifying which is used.	gravidity status of the symbiotic organism (host of the samples);timestamp	{boolean};{timestamp}		MIXS:0000875
	host_number	host number individual	Optional	Number of symbiotic host individuals pooled at the time of collection.	count	{float} m	3	MIXS:0001305
Symbiont – host relationship descriptors	host_symbiont	observed host symbionts	Optional	The taxonomic name of the organism(s) found living in mutualistic, commensalistic, or parasitic symbiosis with the specific host. For cases when the specific host of the sample is a symbiont this field should refer to other organisms it is associated with. E.g.: hyperparasite species X (parasite of the parasite)	symbionts of the symbiotic organism (host of the samples). e.g.: annotating a sample collected from a trematode with a nematomorpha cyst consider: species name of the nematomorph; {species name} or {common name}	{text}	Paragordius varius	MIXS:0001309
	host_specificity	host specificity	Conditional (required if the sample was collected from a symbiont establishing an association with a host)	Level of specificity of symbiont-host interaction: e.g. generalist (symbiont able to establish associations with distantly related hosts) or species-specific.	enumeration	[family-specific|generalist||genus-specific|species-specific]	species-specific	MIXS:0001308
	symbiont_host_role	host of the symbiont role	Conditional (required if the sample was collected from a symbiont establishing an association with a host)	Role of the host in the life cycle of the symbiotic organism.	enumeration	[accidental|dead-end|definitive|intermediate|paratenic|reservoir|single host]	intermediate	MIXS:0001303
	host_cellular_loc	host cellular location	Conditional (required if the sample was collected from a symbiont establishing an association with a host)	The localization of the symbiotic host organism within the host from which it was sampled: e.g. intracellular if the symbiotic host organism is localized within the cells or extracellular if the symbiotic host organism is localized outside of cells.	enumeration	[intracellular|extracellular|not determined]	extracellular	MIXS:0001313
	association_duration	duration of association with the host	Optional	Time spent in host of the symbiotic organism at the time of sampling; relevant scale depends on symbiotic organism and study.	value	{float} {unit}		MIXS:0001299
	host_of_host_coinf	observed coinfecting organisms in host of host	Optional	The taxonomic name of any coinfecting organism observed in a symbiotic relationship with the host of the sampled host organism. e.g. where a sample collected from a host trematode species (A) which was collected from a host_of_host fish (B) that was also infected with a nematode (C), the value here would be (C) the nematode {species name} or {common name}. Multiple co-infecting species may be add…	species name of coinfecting organism(s)	{text}	Maritrema novaezealandense	MIXS:0001310
Host of the symbiont descriptors	host_of_host_name	host of the symbiotic host common name	Optional	Common name of the host of the symbiotic host organism.	common name	{text}	snail	MIXS:0001324
	host_of_host_env_loc	host of the symbiotic host local environmental context	Optional	For a symbiotic host organism the local anatomical environment within its host may have causal influences. Report the anatomical entity(s) which are in the direct environment of the symbiotic host organism being sampled and which you believe have significant causal influences on your sample or specimen. For example, if the symbiotic host organism being sampled is an intestinal worm, its local env…	UBERON term(s), multiple values can be separated by pipes.	{termLabel} {[termID]}	small intestine[uberon:0002108]	MIXS:0001325
	host_of_host_env_med	host of the symbiotic host environmental medium	Optional	Report the environmental material(s) immediately surrounding the symbiotic host organism at the time of sampling. This usually will be a tissue or substance type from the host, but may be another material if the symbiont is external to the host. We recommend using classes from the UBERON ontology, but subclasses of 'environmental material' (http://purl.obolibrary.org/obo/ENVO_00010483) may also b…	An ontology term for a material such as a tissue type or excreted substance.	{termLabel} {[termID]}	feces[uberon:0001988]	MIXS:0001326
	host_of_host_taxid	host of the symbiotic host taxon id	Optional	NCBI taxon id of the host of the symbiotic host organism.	NCBI taxon identifier of the host of the symbiotic taxon organism	{integer}	145637	MIXS:0001306
	host_of_host_sub_id	host of the symbiotic host subject id	Optional	A unique identifier by which each host of the symbiotic host organism subject can be referred to, de-identified, e.g. #H14.	unique identifier	{text}	H3	MIXS:0001327
	host_of_host_disease	host of the symbiotic host disease status	Optional	List of diseases with which the host of the symbiotic host organism has been diagnosed; can include multiple diagnoses. The value of the field depends on host; for humans the terms should be chosen from the DO (Human Disease Ontology) at https://www.disease-ontology.org, non-human host diseases are free text.	disease name or Disease Ontology term	{termLabel} {[termID]}|{text}	rabies [DOID:11260]	MIXS:0001319
	host_of_host_fam_rel	host of the symbiotic host family relationship	Optional	Familial relationship of the host of the symbiotic host organisms to other hosts of symbiotic host organism in the same study; can include multiple relationships.	relationship type;arbitrary identifier	{text};{text}		MIXS:0001328
	host_of_host_infname	host of the symbiotic host infra-specific name	Optional	Taxonomic name information of the host of the symbiotic host organism below subspecies level.	name	{text}		MIXS:0001329
	host_of_host_infrank	host of the symbiotic host infra-specific rank	Optional	Taxonomic rank information about the host of the symbiotic host organism below subspecies level, such as variety, form, rank etc.	rank	{text}		MIXS:0001330
	host_of_host_geno	host of the symbiotic host genotype	Optional	Observed genotype of the host of the symbiotic host organism.	genotype	{text}		MIXS:0001331
	host_of_host_pheno	host of the symbiotic host phenotype	Optional	Phenotype of the host of the symbiotic host organism. For phenotypic quality ontology (PATO) terms, see http://purl.bioontology.org/ontology/pato.	phenotype of the host of the symbiotic organism; PATO	{term}		MIXS:0001332
	host_of_host_gravid	host of the symbiotic host gravidity	Optional	Whether or not the host of the symbiotic host organism is gravid, and if yes date due or date post-conception, specifying which is used.	gravidity status;timestamp	{boolean};{timestamp}		MIXS:0001333
	host_of_host_totmass	host of the symbiotic host total mass	Optional	Total mass of the host of the symbiotic host organism at collection, the unit depends on the host.	measurement value	{float} {unit}		MIXS:0001334
General sample descriptors	chem_administration	chemical administration	Optional	List of chemical compounds administered to the symbiont, its host, or environment where sampling occurred, and when (e.g. antibiotics, N fertilizer, air filter); can include multiple compounds. For Chemical Entities of Biological Interest ontology (CHEBI) (v 111), http://purl.bioontology.org/ontology/CHEBI.	CHEBI;timestamp	{term}; {timestamp}		MIXS:0000751
	perturbation	perturbation	Optional	Type of perturbation, e.g. chemical administration, physical disturbance, etc., coupled with perturbation regimen including how many times the perturbation was repeated, how long each perturbation lasted, and the start and end time of the entire perturbation period; can include multiple perturbation types.	perturbation type name;time interval	{text};{Rn/start_time/end_time/duration}		MIXS:0000754
	samp_salinity	sample salinity	Optional	Salinity is the total concentration of all dissolved salts in a liquid or solid (in the form of an extract obtained by centrifugation) sample. While salinity can be measured by a complete chemical analysis, this method is difficult and time consuming. More often, it is instead derived from the conductivity measurement. This is known as practical salinity. These derivations compare the specific co…	measurement value	{float} {unit}	1 milligram per liter	MIXS:0000109
	oxy_stat_samp	oxygenation status of sample	Optional	Oxygenation status of sample.	enumeration	[aerobic|anaerobic]	aerobic	MIXS:0000753
	temp	temperature	Optional	Temperature of the sample at the time of sampling.	measurement value	{float} {unit}	25 degree Celsius	MIXS:0000113
	organism_count	organism count	Optional	Total cell count of any organism (or group of organisms) per gram, volume or area of sample, should include name of organism followed by count. The method that was used for the enumeration (e.g. qPCR, atp, mpn, etc.) Should also be provided. (example: total prokaryotes; 3.5e7 cells per ml; qpcr).	organism name;measurement value	{text};{float} {unit}	total prokaryotes;3.5e7 cells per milliliter;qPCR	MIXS:0000103
	samp_vol_we_dna_ext	sample volume or weight for DNA extraction	Optional	Volume (ml), weight (g) of processed sample, or surface area swabbed from sample for DNA extraction.	measurement value	{float} {unit}		MIXS:0000111
	samp_store_temp	sample storage temperature	Optional	Temperature at which sample was stored, e.g. -80 degree Celsius.	measurement value	{float} {unit}		MIXS:0000110
	samp_store_dur	sample storage duration	Optional	Duration for which the sample was stored.	duration	{duration}	P1Y6M	MIXS:0000116
	samp_store_loc	sample storage location	Optional	Location at which sample was stored, usually name of a specific freezer/room.	location name	{text}	Freezer no:5	MIXS:0000755
	samp_store_sol	sample storage solution	Optional	Solution within which sample was stored, if any.	solution name	{text}	5% ethanol	MIXS:0001317
	misc_param	miscellaneous parameter	Optional	Any other measurement performed or parameter collected, that is not listed here.	parameter name;measurement value	{text};{float} {unit}		MIXS:0000752
