# Supplementary material for: MIxS-SA: a MIxS extension defining the minimum information standard for sequence data from symbiont-associated micro-organisms
Source: ISME Commun. 2022 Feb 1;2:9. doi: 10.1038/s43705-022-00092-w (PMC9723553; doi:10.1038/s43705-022-00092-w)
Supplement: Supplementary file 2 — Table S3 [file 43705_2022_92_MOESM2_ESM.xlsx]

## Sheet: Coitocaecum parvum
Table S2 Example of MIxS-SA-compliant metadata of a 16S rRNA gene study of the bacterial communities of the parasite Coitocaecum parvum.
General environmental descriptors	sample_name	sample name	CJNB8-3930P6-36-20-01	CJNB8-3930P6-17-20-01	CJNB8-3930P6-111-20-01
	project_name	project name	Persistence of a core microbiome through the ontogeny of Coitocaecum parvum	Persistence of a core microbiome through the ontogeny of Coitocaecum parvum	Persistence of a core microbiome through the ontogeny of Coitocaecum parvum
	lat_lon	geographic location (latitude and longitude)	46.013084 S 170.101674 E	46.013084 S 170.101674 E	46.013084 S 170.101674 E
	geo_loc_name	geographic location (country and/or sea,region)	New Zealand: Lake Waihola South Island	New Zealand: Lake Waihola South Island	New Zealand: Lake Waihola South Island
	collection_date	collection date	2019-04-02	2019-04-02	2019-04-02
	env_broad_scale	broad-scale environmental context	fresh water [ENVO_00002011]	fresh water [ENVO_00002011]	fresh water [ENVO_00002011]
	env_local_scale	local environmental context	lake [ENVO_00000020]|shoreline [ENVO:00000486]	lake [ENVO_00000020]|shoreline [ENVO:00000486]	lake [ENVO_00000020]|shoreline [ENVO:00000486]
	env_medium	environmental medium	organism [OBI:0100026]	organism [OBI:0100026]	organism [OBI:0100026]
	seq_meth	sequencing method	Illumina MiSeq [OBI:0002003]	Illumina MiSeq [OBI:0002003]	Illumina MiSeq [OBI:0002003]
	target_gene	target gene	16S rRNA	16S rRNA	16S rRNA
	alt	altitude
	depth	depth
	elev	elevation
Symbiont specific descriptors	host_subject_id	host subject id	G10P1	P4iP1	A11N3
	host_common_name	host common name	trematode	trematode	trematode
	host_taxid	host taxid	395013	395013	395013
	source_mat_id	source material identifiers
	host_dependence	host dependence	obligate	obligate	obligate
	type_of_symbiosis	type of symbiosis	parasitic	parasitic	parasitic
	sym_life_cycle_type	symbiotic host organism life cycle type	complex life cycle: 3 hosts	complex life cycle: 3 hosts	complex life cycle: 3 hosts
	host_life_stage	host life stage	adult	sporocyst	metacercaria
	host_age	host age
	host_sex	host sex	hermaphrodite	hermaphrodite	hermaphrodite
	mode_transmission	mode of transmission	horizontal:castrator	horizontal:castrator	horizontal:castrator
	route_transmission	route of transmission	environmental:faecal-oral	environmental:faecal-oral	environmental:faecal-oral
	host_body_habitat	host body habitat	full body	full body	full body
	host_body_site	host body site	body[FMA:256135]	body[FMA:256135]	body[FMA:256135]
	host_body_product	host body product
	host_tot_mass	host total mass
	host_height	host height
	host_length	host length
	host_growth_cond	host growth conditions
	host_substrate	host substrate
	host_family_relationship	host family relationship
	host_infra_specific_name	host infra-specific name
	host_infra_specific_rank	host infra-specific rank
	host_genotype	host genotype
	host_phenotype	host phenotype			normal metacercaria
	host_dry_mass	host dry mass
	host_color	host color
	host_shape	host shape
	gravidity	gravidity
	host_number	host number individual	1	1	3
Symbiont – host relationship descriptors	host_symbiont	observed host symbionts
	host_specificity	host specificity	species-specific	species-specific	species-specific
	symbiont_host_role	host of the symbiont role	definitive	first intermediate	second intermediate
	host_cellular_loc	host cellular location	extracellular	extracellular	extracellular
	association_duration	duration of association with the host
	host_of_host_coinf	observed coinfecting organisms in host of host	none observed in the intestine	none observed	none observed
Host of the symbiont descriptors	host_of_host_name	host of the symbiotic host common name	common bully	New Zealand mud snail	amphipod
	host_of_host_env_loc	host of the symbiotic host local environmental context	intestine[UBERON:0000160]	gonad [UBERON:0000991]	anatomical cavity [UBERON:0002553]
	host_of_host_env_med	host of the symbiotic host environmental medium
	host_of_host_taxid	host of the symbiotic host taxon id	226931	145637	359163
	host_of_host_sub_id	host of the symbiotic host subject id	G10	P8i	A11
	host_of_host_disease	host of the symbiotic host disease status
	host_of_host_fam_rel	host of the symbiotic host family relationship
	host_of_host_infname	host of the symbiotic host infra-specific name
	host_of_host_infrank	host of the symbiotic host infra-specific rank
	host_of_host_geno	host of the symbiotic host genotype
	host_of_host_pheno	host of the symbiotic host phenotype
	host_of_host_gravid	host of the symbiotic host gravidity	not determined	not determined	not determined
	host_of_host_totmass	host of the symbiotic host total mass
General sample descriptors	chem_administration	chemical administration
	perturbation	perturbation
	samp_salinity	sample salinity
	oxy_stat_samp	oxygenation status of sample
	temp	temperature
	organism_count	organism count
	samp_vol_we_dna_ext	sample volume or weight for DNA extraction
	samp_store_temp	sample storage temperature	-80 degree Celsius	-80 degree Celsius	-80 degree Celsius
	samp_store_dur	sample storage duration	1 week	1 week	1 week
	samp_store_loc	sample storage location
	samp_store_sol	sample storage solution
	misc_param	miscellaneous parameter

## Sheet: Orobanche hederae
Table S3 Example of MIxS-SA-compliant metadata of a 16S rRNA gene study of the bacterial communities of the leaves and roots of the parasitic plant Orobanche hederae.
General environmental descriptors	sample_name	sample name	1LP1	1RP1
	project_name	project name	Unique bacterial assembly, composition, and interactions in a parasitic plant and its host	Unique bacterial assembly, composition, and interactions in a parasitic plant and its host
	lat_lon	geographic location (latitude and longitude)	37.8715 N -122.265189 W	37.8715 N -122.265189 W
	geo_loc_name	geographic location (country and/or sea,region)	USA; California, UC Berkeley campus	USA; California, UC Berkeley campus
	collection_date	collection date	2018-05-05	2018-05-05
	env_broad_scale	broad-scale environmental context	terrestrial	terrestrial
	env_local_scale	local environmental context	grassland	grassland
	env_medium	environmental medium	organism [OBI:0100026]	organism [OBI:0100026]
	seq_meth	sequencing method	Illumina MiSeq [OBI:0002003]	Illumina MiSeq [OBI:0002003]
	target_gene	target gene	16S rRNA	16S rRNA
	alt	altitude
	depth	depth
	elev	elevation
Symbiont specific descriptors	host_subject_id	host subject id	1_1	1_1
	host_common_name	host common name	ivy broomrape	ivy broomrape
	host_taxid	host taxid	79235	79235
	source_mat_id	source material identifiers	source_mat_id	source_mat_id
	host_dependence	host dependence	obligate	obligate
	type_of_symbiosis	type of symbiosis	parasitic	parasitic
	sym_life_cycle_type	symbiotic host organism life cycle type	simple life cycle	simple life cycle
	host_life_stage	host life stage	adult	adult
	host_age	host age
	host_sex	host sex
	mode_transmission	mode of transmission	horizontal:directly transmitted	horizontal:directly transmitted
	route_transmission	route of transmission	environmental	environmental
	host_body_habitat	host body habitat	leaf of parasitic plant	root of parasitic plant
	host_body_site	host body site
	host_body_product	host body product
	host_tot_mass	host total mass
	host_height	host height
	host_length	host length
	host_growth_cond	host growth conditions
	host_substrate	host substrate
	host_family_relationship	host family relationship
	host_infra_specific_name	host infra-specific name
	host_infra_specific_rank	host infra-specific rank
	host_genotype	host genotype
	host_phenotype	host phenotype
	host_dry_mass	host dry mass
	host_color	host color
	host_shape	host shape
	gravidity	gravidity
	host_number	host number individual
Symbiont – host relationship descriptors	host_symbiont	observed host symbionts	Orobanche hederae	Orobanche hederae
	host_specificity	host specificity	genus-specific	genus-specific
	symbiont_host_role	host of the symbiont role	single host	single host
	host_cellular_loc	host cellular location	extracellular	extracellular
	association_duration	duration of association with the host
	host_of_host_coinf	observed coinfecting organisms in host of host
Host of the symbiont descriptors	host_of_host_name	host of the symbiotic host common name	Ivy	Ivy
	host_of_host_env_loc	host of the symbiotic host local environmental context	root	root
	host_of_host_env_med	host of the symbiotic host environmental medium
	host_of_host_taxid	host of the symbiotic host taxon id
	host_of_host_sub_id	host of the symbiotic host subject id
	host_of_host_disease	host of the symbiotic host disease status
	host_of_host_fam_rel	host of the symbiotic host family relationship
	host_of_host_infname	host of the symbiotic host infra-specific name
	host_of_host_infrank	host of the symbiotic host infra-specific rank
	host_of_host_geno	host of the symbiotic host genotype
	host_of_host_pheno	host of the symbiotic host phenotype
	host_of_host_gravid	host of the symbiotic host gravidity
	host_of_host_totmass	host of the symbiotic host total mass
General sample descriptors	chem_administration	chemical administration
	perturbation	perturbation
	samp_salinity	sample salinity
	oxy_stat_samp	oxygenation status of sample
	temp	temperature
	organism_count	organism count
	samp_vol_we_dna_ext	sample volume or weight for DNA extraction
	samp_store_temp	sample storage temperature
	samp_store_dur	sample storage duration
	samp_store_loc	sample storage location
	samp_store_sol	sample storage solution
	misc_param	miscellaneous parameter
